# Supplementary material for: Rumen-Protected Taurine Alleviates Heat Stress Injury in Hu Sheep by Regulating Inflammatory Response, Gut Microbiota and Transcriptome
Source: Animals (Basel). 2026 May 8;16(10):1445. doi: 10.3390/ani16101445 (PMC13203344; doi:10.3390/ani16101445)
Supplement: Supplementary file 1 [file animals-16-01445-s001.zip]

Archive with 1 entries (1 files):
- animals-4277087-supplementary.pdf
